# Supplementary material for: The temporal trends of incidence, prevalence, mortality, and disability-adjusted life years of inflammatory bowel disease in the Chinese population aged 0–54 years and prediction to 2030
Source: Front Med (Lausanne). 2026 Feb 25;13:1689227. doi: 10.3389/fmed.2026.1689227 (PMC12975574; doi:10.3389/fmed.2026.1689227)
Supplement: Supplementary file 1 [file Table_1.xls]

## Sheet: Supplementary table 1
	Supplementary table 1. The cases, crude rate, age-standardized rate for inflammatory bowel disease incidence among population aged 0 to 54 years by sex from 1992 to 2021
	Year		Cases			Population			Crude rate			Age-standardized rate
			males	females		males	females		males	females		males	females
	1992		3604.33	3379.86		548452513	506346308		0.657182	0.6675		0.65	0.66
	1993		3778.76	3541.5		552661918	509713558		0.683738	0.694802		0.67	0.68
	1994		3970.53	3720.43		555758669	512493308		0.714434	0.725947		0.69	0.7
	1995		4173.62	3909.32		557916764	514596480		0.748072	0.759687		0.72	0.72
	1996		4432.03	4156.32		559262806	516271871		0.792477	0.805064		0.75	0.75
	1997		4762.44	4478.49		559933975	517579286		0.850536	0.865276		0.79	0.8
	1998		5120.62	4831.6		560133544	518707584		0.914178	0.931469		0.84	0.85
	1999		5463.54	5166.42		560304773	519785134		0.975101	0.993953		0.89	0.89
	2000		5736.56	5427.59		560458973	520890970		1.02355	1.04198		0.92	0.92
	2001		5949.73	5620.29		560531696	521871169		1.06144	1.07695		0.94	0.94
	2002		6164.46	5807.3		560591231	522837116		1.09964	1.11073		0.96	0.96
	2003		6405.19	6017.4		560955461	524152001		1.14184	1.14803		0.99	0.98
	2004		6654.55	6239.27		559964931	524193928		1.18839	1.19026		1.02	1.01
	2005		6978.46	6533.94		560380874	525312209		1.24531	1.24382		1.06	1.04
	2006		7541.96	7101.7		560016287	525513258		1.34674	1.35138		1.14	1.12
	2007		8418.08	8026.08		559728660	525676149		1.50396	1.52681		1.26	1.26
	2008		9371.91	9048.17		559022067	525333071		1.67648	1.72237		1.4	1.42
	2009		10172.6	9911.89		557765143	524374702		1.82381	1.89023		1.52	1.55
	2010		10591.7	10364.1		555906433	522792376		1.90531	1.98246		1.58	1.62
	2011		10738.9	10519.7		553897321	521006858		1.93879	2.0191		1.6	1.64
	2012		10874	10657.2		552867926	519918133		1.96683	2.04979		1.61	1.65
	2013		10993.4	10772.4		553223830	519840126		1.98715	2.07224		1.62	1.66
	2014		11073.5	10841.3		554314391	520129850		1.9977	2.08435		1.62	1.65
	2015		11081.4	10831.9		555870780	520513460		1.99352	2.08101		1.61	1.65
	2016		10644.9	10363.1		557484574	520614940		1.90944	1.99055		1.54	1.57
	2017		9720.43	9399.04		558109983	519556534		1.74167	1.80905		1.4	1.42
	2018		8766.91	8417.98		556834854	516555226		1.57442	1.62964		1.26	1.27
	2019		8251.69	7898.5		553902652	511988968		1.48974	1.54271		1.19	1.2
	2020		8174.1	7855.73		549591957	506192389		1.4873	1.55193		1.19	1.22
	2021		8161.8	7751.16		544309870	499480957		1.49948	1.55184		1.21	1.22
	Total		227772	218590
	all ages		301474	294034
	%		75.5528	74.3416

## Sheet: Supplementary table 2
	Supplementary table 2. The cases, crude rate, age-standardized rate for inflammatory bowel disease prevalence among population aged 0 to 54 years by sex from 1992 to 2021
	Year		Cases			Population			Crude rate			Age-standardized rate
			males	females		males	females		males	females		males	females
	1992		25037.8	25960.7		548452513	506346308		4.56518	5.12705		4.54	5.07
	1993		26265.3	27108.1		552661918	509713558		4.75251	5.3183		4.66	5.19
	1994		27621	28396		555758669	512493308		4.96996	5.54077		4.81	5.32
	1995		29061.5	29766.5		557916764	514596480		5.20893	5.78444		4.97	5.46
	1996		30870.1	31529		559262806	516271871		5.51978	6.10705		5.19	5.68
	1997		33135.3	33774.1		559933975	517579286		5.91772	6.5254		5.49	5.98
	1998		35564.2	36211.7		560133544	518707584		6.34924	6.98113		5.81	6.3
	1999		37876.6	38515.8		560304773	519785134		6.76	7.40994		6.09	6.58
	2000		39689.7	40298.2		560458973	520890970		7.08164	7.73641		6.3	6.78
	2001		41116.3	41623.5		560531696	521871169		7.33524	7.97582		6.44	6.89
	2002		42601.5	42963.4		560591231	522837116		7.59938	8.21736		6.6	7.01
	2003		44312.1	44546.7		560955461	524152001		7.8994	8.49882		6.77	7.16
	2004		46083	46265.3		559964931	524193928		8.22962	8.82599		6.98	7.35
	2005		48404.8	48608.7		560380874	525312209		8.63784	9.2533		7.23	7.6
	2006		52377.8	53242.7		560016287	525513258		9.35291	10.1316		7.76	8.25
	2007		58536.5	60880.2		559728660	525676149		10.458	11.5813		8.62	9.37
	2008		65199	69310.6		559022067	525333071		11.6631	13.1936		9.57	10.61
	2009		70698.3	76308.6		557765143	524374702		12.6753	14.5523		10.35	11.63
	2010		73370.4	79635.9		555906433	522792376		13.1983	15.2328		10.71	12.1
	2011		73834.9	80086.1		553897321	521006858		13.3301	15.3714		10.74	12.11
	2012		73923.5	80052.1		552867926	519918133		13.3709	15.3971		10.69	12.02
	2013		73772.9	79690.5		553223830	519840126		13.3351	15.3298		10.58	11.87
	2014		73368.3	79003.4		554314391	520129850		13.2359	15.1892		10.42	11.67
	2015		72641.2	77945.9		555870780	520513460		13.068	14.9748		10.23	11.43
	2016		68876	73384.7		557484574	520614940		12.3548	14.0958		9.64	10.72
	2017		61643.1	64870		558109983	519556534		11.045	12.4857		8.6	9.47
	2018		54351.1	56396.7		556834854	516555226		9.76072	10.9178		7.59	8.26
	2019		50481.5	51979		553902652	511988968		9.11379	10.1524		7.1	7.69
	2020		49851.2	51401.5		549591957	506192389		9.07058	10.1545		7.09	7.72
	2021		49666.5	50582.8		544309870	499480957		9.12467	10.1271		7.15	7.73
	Total		1.53023e+06	1.60034e+06
	all ages		2.12172e+06	2.23118e+06
	%		72.1224	71.7263

## Sheet: Supplementary table 3
	Supplementary table 3. The cases, crude rate, age-standardized rate for inflammatory bowel disease moatality among population aged 0 to 54 years by sex from 1992 to 2021
	Year		Cases			Population			Crude rate			Age-standardized rate
			males	females		males	females		males	females		males	females
	1992		740.87	735.26		548452513	506346308		0.135084	0.145209		0.1512	0.164
	1993		736.87	715.55		552661918	509713558		0.133331	0.140383		0.15	0.162
	1994		721.61	669.03		555758669	512493308		0.129842	0.130544		0.1443	0.15
	1995		707.89	623.73		557916764	514596480		0.126881	0.121208		0.1423	0.1354
	1996		688.45	585.23		559262806	516271871		0.1231	0.113357		0.14	0.1335
	1997		675.32	556.2		559933975	517579286		0.120607	0.107462		0.1343	0.126
	1998		663.28	530.86		560133544	518707584		0.118415	0.102343		0.1322	0.1203
	1999		661.29	514.9		560304773	519785134		0.118023	0.0990602		0.131	0.1128
	2000		664.04	502.43		560458973	520890970		0.118481	0.0964559		0.13	0.1109
	2001		667.64	490.67		560531696	521871169		0.119108	0.0940213		0.1295	0.1072
	2002		667.02	491.23		560591231	522837116		0.118985	0.0939547		0.1278	0.1015
	2003		666.1	499.1		560955461	524152001		0.118744	0.0952205		0.1256	0.0987
	2004		667.73	491.86		559964931	524193928		0.119245	0.0938317		0.125	0.1034
	2005		649.38	464.46		560380874	525312209		0.115882	0.088416		0.12	0.094
	2006		610.99	430.95		560016287	525513258		0.109102	0.0820055		0.11	0.0846
	2007		582.47	401.98		559728660	525676149		0.104063	0.0764691		0.1034	0.0743
	2008		563.52	377.99		559022067	525333071		0.100805	0.0719524		0.105	0.0714
	2009		544.15	358.05		557765143	524374702		0.097559	0.0682813		0.1	0.0658
	2010		522.96	334.3		555906433	522792376		0.0940734	0.0639451		0.09	0.06
	2011		501.64	312.6		553897321	521006858		0.0905655	0.0599992		0.0886	0.0564
	2012		482.19	289.24		552867926	519918133		0.0872161	0.0556318		0.0824	0.0545
	2013		463.31	270.39		553223830	519840126		0.0837473	0.0520141		0.08	0.047
	2014		447.89	254.95		554314391	520129850		0.0808007	0.0490166		0.0687	0.0432
	2015		442.48	247.15		555870780	520513460		0.0796012	0.047482		0.0654	0.0376
	2016		444.37	244.23		557484574	520614940		0.0797098	0.0469118		0.0658	0.0357
	2017		442.03	238.82		558109983	519556534		0.0792012	0.0459661		0.0654	0.0342
	2018		439.51	235.39		556834854	516555226		0.07893	0.0455692		0.0674	0.0331
	2019		434.78	230.1		553902652	511988968		0.0784939	0.0449424		0.07	0.031
	2020		399.43	203.14		549591957	506192389		0.0726776	0.040131		0.06	0.03
	2021		391.35	197.08		544309870	499480957		0.0718984	0.039457		0.055	0.028
	Total		17290.6	12496.9
	all ages		78207	71145.5
	%		22.1087	17.5652

## Sheet: Supplementary table 4
	Supplementary table 4. The cases, crude rate, age-standardized rate for inflammatory bowel disease DALYs among population aged 0 to 54 years by sex from 1992 to 2021
	Year		Cases			Population			Crude rate			Age-standardized rate
			males	females		males	females		males	females		males	females
	1992		52804.2	55664		548452513	506346308		9.62784	10.9933		10.2772	12.2686
	1993		52495.6	54168.9		552661918	509713558		9.49868	10.6273		10.2104	12.0342
	1994		51259.2	50758.6		555758669	512493308		9.22328	9.90424		9.9999	11.4694
	1995		50113.5	47466.3		557916764	514596480		8.98225	9.22398		9.8472	10.9454
	1996		48596.1	44632.6		559262806	516271871		8.68931	8.64518		9.5956	10.4375
	1997		47719.3	42651.8		559933975	517579286		8.52231	8.24062		9.4821	10.0957
	1998		46910.8	40992.8		560133544	518707584		8.37494	7.90287		9.3689	9.8139
	1999		46790.6	39908.8		560304773	519785134		8.35091	7.67795		9.3915	9.5962
	2000		46777.4	39012.5		560458973	520890970		8.34626	7.48957		9.4053	9.3978
	2001		46779.9	38076.1		560531696	521871169		8.34563	7.29608		9.3982	9.1335
	2002		46630.7	37874.1		560591231	522837116		8.31813	7.24395		9.3596	8.9582
	2003		46450.7	38202.6		560955461	524152001		8.28065	7.28845		9.2606	8.8954
	2004		46917.1	37880.9		559964931	524193928		8.37858	7.2265		9.4259	8.7742
	2005		45878.9	36370.1		560380874	525312209		8.18709	6.92353		9.1253	8.2974
	2006		43826.7	34861.3		560016287	525513258		7.82597	6.63375		8.5442	7.754
	2007		42869.6	34161.8		559728660	525676149		7.659	6.49863		8.1714	7.3495
	2008		42753.7	34061.1		559022067	525333071		7.64795	6.48372		8.0245	7.1284
	2009		42461.5	34006		557765143	524374702		7.61279	6.48506		7.852	6.948
	2010		41528.6	33024.4		555906433	522792376		7.47042	6.31692		7.5741	6.6038
	2011		40152	31640.7		553897321	521006858		7.24899	6.073		7.2475	6.2341
	2012		38716.2	29984.7		552867926	519918133		7.0028	5.76719		6.8609	5.7737
	2013		37248.8	28531.8		553223830	519840126		6.73305	5.48858		6.4255	5.3231
	2014		36016.9	27297		554314391	520129850		6.49756	5.24811		6.06	4.9462
	2015		35378.2	26476		555870780	520513460		6.36447	5.08651		5.8149	4.6689
	2016		34709	25423.2		557484574	520614940		6.226	4.8833		5.5844	4.3866
	2017		33366.3	23674.7		558109983	519556534		5.97845	4.55671		5.3171	4.0534
	2018		32098.9	22107.6		556834854	516555226		5.76453	4.27981		5.1329	3.8207
	2019		31214.9	21078.3		553902652	511988968		5.63545	4.11695		5.0328	3.688
	2020		28206	18793.6		549591957	506192389		5.13218	3.71275		4.3588	3.1123
	2021		27705.2	18306.6		544309870	499480957		5.08996	3.66512		4.3352	3.0866
	Total		1.26438e+06	1.04709e+06
	all ages		2.42625e+06	2.08925e+06
	%		52.1123	50.118

## Sheet: Supplementary table 5
	Supplementary table 5. Joinpoint regression analysis of incidence, prevalence, mortality, disability-adjusted life years among population aged 0 to 54 years in different age patterns by sex from 1992 to 2021
	Variable	age	gender	AAPC/%	95%CI	P-Value
	Incidence	0—4	Males	2.15	1.09 - 3.40	< 0.001
	Incidence	5—9	Males	0.79	0.54 - 1.03	< 0.001
	Incidence	10—14	Males	1.11	0.91 - 1.28	< 0.001
	Incidence	15—19	Males	1.51	1.35 - 1.66	< 0.001
	Incidence	20—24	Males	1.87	1.71 - 2.00	< 0.001
	Incidence	25—29	Males	2.12	1.99 - 2.23	< 0.001
	Incidence	30—34	Males	2.23	2.11 - 2.34	< 0.001
	Incidence	35—39	Males	2.4	2.31 - 2.49	< 0.001
	Incidence	40—44	Males	2.46	2.34 - 2.55	< 0.001
	Incidence	45—49	Males	2.47	2.38 - 2.53	< 0.001
	Incidence	50—54	Males	2.36	2.27 - 2.44	< 0.001
	Incidence	0—4	Females	2.28	1.72 - 3.15	< 0.001
	Incidence	5—9	Females	0.79	0.50 - 1.02	< 0.001
	Incidence	10—14	Females	1.21	0.99 - 1.40	< 0.001
	Incidence	15—19	Females	1.5	1.33 - 1.64	< 0.001
	Incidence	20—24	Females	1.85	1.68 - 2.00	< 0.001
	Incidence	25—29	Females	2.13	1.99 - 2.26	< 0.001
	Incidence	30—34	Females	2.25	2.10 - 2.39	< 0.001
	Incidence	35—39	Females	2.43	2.31 - 2.52	< 0.001
	Incidence	40—44	Females	2.46	2.30 - 2.56	< 0.001
	Incidence	45—49	Females	2.49	2.38 - 2.57	< 0.001
	Incidence	50—54	Females	2.37	2.26 - 2.51	< 0.001
	Prevalence	0—4	Males	2.28	1.72 - 3.15	< 0.001
	Prevalence	5—9	Males	0.71	0.60 - 0.83	< 0.001
	Prevalence	10—14	Males	0.88	0.75 - 0.98	< 0.001
	Prevalence	15—19	Males	1.03	0.89 - 1.14	< 0.001
	Prevalence	20—24	Males	1.16	1.02 - 1.29	< 0.001
	Prevalence	25—29	Males	1.25	1.08 - 1.40	< 0.001
	Prevalence	30—34	Males	1.37	1.21 - 1.51	< 0.001
	Prevalence	35—39	Males	1.7	1.60 - 1.79	< 0.001
	Prevalence	40—44	Males	1.93	1.81 - 2.03	< 0.001
	Prevalence	45—49	Males	2.03	1.94 - 2.11	< 0.001
	Prevalence	50—54	Males	2.1	1.99 - 2.18	< 0.001
	Prevalence	0—4	Females	2.28	1.75 - 3.25	< 0.001
	Prevalence	5—9	Females	0.69	0.50 - 0.88	< 0.001
	Prevalence	10—14	Females	0.88	0.71 - 1.02	< 0.001
	Prevalence	15—19	Females	1.05	0.86 - 1.20	< 0.001
	Prevalence	20—24	Females	1.13	0.95 - 1.29	< 0.001
	Prevalence	25—29	Females	1.18	0.99 - 1.34	< 0.001
	Prevalence	30—34	Females	1.25	1.06 - 1.41	< 0.001
	Prevalence	35—39	Females	1.56	1.44 - 1.67	< 0.001
	Prevalence	40—44	Females	1.79	1.56 - 1.93	< 0.001
	Prevalence	45—49	Females	1.92	1.80 - 2.01	< 0.001
	Prevalence	50—54	Females	1.99	1.85 - 2.08	< 0.001
	Mortality	0—4	Males	-8.19	-9.05 - -7.21	< 0.001
	Mortality	5—9	Males	-3.66	-4.71 - -2.87	< 0.001
	Mortality	10—14	Males	-2.26	-3.15 - -1.17	< 0.001
	Mortality	15—19	Males	-2.71	-3.43 - -1.62	0.002
	Mortality	20—24	Males	-2.39	-2.57 - -2.21	< 0.001
	Mortality	25—29	Males	-1.59	-1.88 - -1.19	< 0.001
	Mortality	30—34	Males	-1.61	-1.76 - -1.46	< 0.001
	Mortality	35—39	Males	-1.53	-1.74 - -1.29	< 0.001
	Mortality	40—44	Males	-1.82	-2.03 - -1.61	< 0.001
	Mortality	45—49	Males	-1.88	-2.00 - -1.77	< 0.001
	Mortality	50—54	Males	-2.02	-2.07 - -1.98	< 0.001
	Mortality	0—4	Females	-9.72	-10.26 - -8.95	< 0.001
	Mortality	5—9	Females	-4.93	-5.87 - -3.44	0.003
	Mortality	10—14	Females	-3.99	-4.79 - -2.59	< 0.001
	Mortality	15—19	Females	-3.68	-4.43 - -2.02	0.004
	Mortality	20—24	Females	-2.48	-2.70 - -2.25	< 0.001
	Mortality	25—29	Females	-4.37	-5.32 - -3.76	< 0.001
	Mortality	30—34	Females	-3.84	-4.71 - -3.00	< 0.001
	Mortality	35—39	Females	-3.32	-3.62 - -2.97	< 0.001
	Mortality	40—44	Females	-3.48	-3.70 - -3.28	< 0.001
	Mortality	45—49	Females	-3.6	-3.76 - -3.42	< 0.001
	Mortality	50—54	Females	-3.59	-3.70 - -3.48	< 0.001
	DALY	0—4	Males	-7.44	-8.24 - -6.70	< 0.001
	DALY	5—9	Males	-3.63	-3.77 - -3.47	< 0.001
	DALY	10—14	Males	-2.94	-3.00 - -2.88	< 0.001
	DALY	15—19	Males	-2.02	-2.09 - -1.96	< 0.001
	DALY	20—24	Males	-1.24	-1.32 - -1.17	< 0.001
	DALY	25—29	Males	-1.02	-1.13 - -0.92	< 0.001
	DALY	30—34	Males	-0.6	-0.69 - -0.52	< 0.001
	DALY	35—39	Males	-0.85	-0.92 - -0.80	< 0.001
	DALY	40—44	Males	-0.92	-0.96 - -0.88	< 0.001
	DALY	45—49	Males	-1.19	-1.28 - -1.12	< 0.001
	DALY	50—54	Males	-1.33	-1.37 - -1.30	< 0.001
	DALY	0—4	Females	-9.46	-10.22 - -8.78	< 0.001
	DALY	5—9	Females	-5.04	-5.41 - -4.72	< 0.001
	DALY	10—14	Females	-4	-4.18 - -3.81	< 0.001
	DALY	15—19	Females	-2.54	-2.64 - -2.42	< 0.001
	DALY	20—24	Females	-1.52	-1.73 - -1.34	< 0.001
	DALY	25—29	Females	-2.12	-2.47 - -1.71	< 0.001
	DALY	30—34	Females	-1.57	-1.93 - -1.14	< 0.001
	DALY	35—39	Females	-1.81	-1.92 - -1.70	< 0.001
	DALY	40—44	Females	-2.05	-2.11 - -1.98	< 0.001
	DALY	45—49	Females	-2.17	-2.43 - -1.87	< 0.001
	DALY	50—54	Females	-2.36	-2.43 - -2.30	< 0.001
	ASPR. age standard prevalence rate; ASMR. age standard mortality rate; ASDR. age standard disability-ddjusted life years rate; AAPC.average annual percent change; CI. confidence interval

## Sheet: Supplementary table 6
		Supplementary table 6. Joinpoint regression analysis of predictive ASIR, ASPR, ASMR, ASDR among population aged 0 to 54 year by sex from 2022 to 2030
		Variable	AAPC	95%CI	P-Value
		AISR
		Males	1.28	1.25 - 1.33	＜0.001
		Females	0.39	0.28 - 0.53	＜0.001
		ASPR
		Males	0.11	-0.03 - 0.29	0.112
		Females	-1.26	-1.49 - -0.99	＜0.001
		ASMR
		Males	-8.66	-9.03 - -8.32	＜0.001
		Females	-77.88	-91.66 - 47.90	＜0.001
		ASDR
		Males	-5.79	-5.89 - -5.69	＜0.001
		Females	-26.52	-29.07- -24.13	＜0.001
		ASIR. age standard incidence rate; ASPR. age standard prevalence rate; ASMR. age standard mortality rate; ASDR. age standard disability-ddjusted life years rate; AAPC.average annual percent change; CI. confidence interval

## Sheet: Supplementary table 7
		Supplementary table 7. Prediction fit of ARIMA model for incidecne, prevalence, mortality and DALYs among population aged 0-54 years by 2030
		Variable	ARIMA	AIC	BIC	RMSE	MSE	MAE	MAPE	Ljung-Box Q	P value
		Incidence
		Male counts	ARIMA(3,1,1)	365.155	373.358	108.859	11850.3	75.9117	0.0108	4.617	0.99
		Males ASIR	ARIMA(1,1,2)	-143.87	-137.04	0.0156	0.0002	0.0119	0.0096	6.783	0.943
		Females counts	ARIMA(3,1,1)	371.536	379.74	119.209	14210.8	84.5265	0.0126	5.49	0.978
		Females ASIR	ARIMA(1,1,1)	-114.225	-108.756	0.0282	0.0008	0.0188	0.0149	11.007	0.686
		Prevalence
		Male counts	ARIMA(1,1,1)	344.295	348.397	114.878	12873.3	87.2321	0.0405	9.851	0.823
		Males ASPR	ARIMA(1,1,2)	-29.071	-22.235	0.1143	0.0131	0.0758	0.0095	9.502	0.798
		Females counts	ARIMA(1,1,1)	327.08	330.977	109.134	12229.7	82.8705	0.0441	8.782	0.833
		Females ASPR	ARIMA(1,1,2)	-17.144	-10.308	0.1386	0.0192	0.0927	0.0106	10.23	0.745
		Mortality
		Male counts	ARIMA(1,1,0)	218.732	222.833	9.4529	89.3578	7.0466	0.0133	7.144	0.929
		Males ASMR	ARIMA(0,1,0)	-239.08	-236.345	0.0037	0	0.003	0.0348	6.181	0.962
		Females counts	ARIMA(2,1,0)	219.401	224.871	9.2996	86.4822	6.3148	0.0192	4.429	0.992
		Females ASMR	ARIMA(0,1,0)	-235.289	-232.554	0.0039	0	0.0031	0.0471	13.057	0.522
		DALYs
		Male counts	ARIMA(0,1,0)	466.601	469.336	704.113	495776	546.444	0.0137	6.879	0.939
		Males ASDR	ARIMA(1,1,0)	-13.169	-9.067	0.1738	0.0302	0.1323	0.0192	4.883	0.987
		Females counts	ARIMA(3,1,1)	456.989	467.08	146.627	17479.3	103.968	0.015	6.7527	1.20294
		Females ASDR	ARIMA(0,1,0)	-23.72	-20.985	0.15	0.0225	0.127	0.0209	9.14	0.822
		ARIMA. autoregressive integrated moving average; RMSE. root-mean-square error; MSE. mean-square error; MAE. mean absolute error; MAPE. mean absolute percentage error; ASIR. age standard incidence rate; ASPR. age standard prevalence rate; ASMR. age standard mortality rate; ASDR. age standard disability-ddjusted life years rate; DALYs. disability-ddjusted life years.AIC. akaike information criterio…
